# Supplementary material for: Systematic Review of the Therapeutic Role of Apoptotic Inhibitors in Neurodegeneration and Their Potential Use in Schizophrenia
Source: Antioxidants (Basel). 2022 Nov 17;11(11):2275. doi: 10.3390/antiox11112275 (PMC9686909; doi:10.3390/antiox11112275)
Supplement: Supplementary file 1 [file antioxidants-11-02275-s001.zip]

Archive with 1 entries (1 files):
- antioxidants-1947631-supplementary.pdf
